# Supplementary material for: Plant-Based Dietary Patterns and the Risk of Cardiovascular Disease in Middle-Aged Korean Adults: A Community-Based Prospective Cohort Study
Source: Nutrients. 2025 Aug 28;17(17):2805. doi: 10.3390/nu17172805 (PMC12430265; doi:10.3390/nu17172805)
Supplement: Supplementary file 1 [file nutrients-17-02805-s001.zip]

Archive with 1 entries (1 files):
- nutrients-3827414-supplementary - UPDATE.pdf
